# Supplementary material for: High-resolution characterization of centriole distal appendage morphology and dynamics by correlative STORM and electron microscopy
Source: Nat Commun. 2019 Mar 1;10:993. doi: 10.1038/s41467-018-08216-4 (PMC6397210; doi:10.1038/s41467-018-08216-4)
Supplement: Supplementary file 8 — Source Data [file 41467_2018_8216_MOESM8_ESM.xlsx]

## Sheet: Used for 5a 6a S5
	CCDC41								young											young		Sclt1																							FBF-1
	C1	C1	C1	C1	C1	C1	C1	C1	C1		C2	C2	C2	C2	C2	C2	C2	C2	C2	C2		C1	C1	C1	C1	C1	C1	C1	C1	C1		C2	C2	C2	C2	C2	C2	C2	C2	C2	C2				C1	C1	C1	C1	C1
	S / EG2	G2	Proph	NEB	Prometa	Meta	Ana/telo	E G1	L G1		S / EG2	G2	Proph	NEB	Prometa	Meta	Ana/telo	E G1	L G1	L G1		S / EG2	G2	Proph	NEB	Prometa	Meta	Ana/telo	E G1	L G1		S / EG2	G2	Proph	NEB	Prometa	Meta	Ana/telo	E G1	L G1	L G1				S / EG2	G2	Proph	NEB	Prometa
	1567.22	1300.85	1514.35	1756.02	2369.99	3712.16	3817.76	1051.94	907.454		210.163	942.351	1024.06	819.196	2043.25	1632.19	2800.49	1051.94	907.454	52.692		2678.96	1446.4	2597.9	2681.75	2227.96	4478.54	3782.3	2069.39	2407.45		353.428	221.907	1966.1	1258.98	807.26	3192.93	2087.58	2069.39	2407.45	233.277				101212	57789	5867	17983	6126
	2193	3371.95	1772.91	3295.98	4056.66	5038.95	1145.73	1129.73	1905.34		395.604	1138.47	626.172	2506.76	2082.72	3655.79	1691.79	1129.73	1905.34	395.154		1103.2	1434.43	1065.9	1173.79	1539.36	1308.44	1240.96	1331.02	803.111		434.28	1302.12	126.483	1295.86	841.035	878.636	982.944	1331.02	803.111	159.612				105844	98263	14323	23491	6803
	1225.32	2791.78	2471.06	3028.9	2609.92	4009.43	5247.21	1527.37	1794.89		643.36	1382.77	1567.95	1109.94	1732.46	3148.13	1419.81	1527.37	1794.89	403.713		1374.68	1542.52	1275.07	1195.61	1541.26	2334.17	1783.98	2179.26	891.139		721.519	509.654	766.215	476.665	1996.79	1907.2	467.778	2179.26	891.139	33.094				109723	106876	19353	74844	17668
	1811.06	1648.02	2568.84	2901.7	3594.38	5169.84	4719.42	1460.58	1149.58		340.671	447.572	432.662	1847.75	3133.29	3278.31	1303.8	1460.58	1149.58	341.803		1428.3	1545.27	1404.65	1406.07	1942.04	2602.07	1837.48	2330.13	1060.09		526.243	808.472	428.156	434.684	993.622	1422.19	1428.02	2330.13	1060.09	404.074				125508	118035	29438	87970	21662
	2078.32	1320.36	1954.2	2640.17	3245.61	5116.19	3147.33	3091.85	682.463		116.293	516.414	1165.45	1484.53	2138.13	2363.19	1583.27	3091.85	682.463	335.933		1526.26	1748.52	1619.75	1925.31	1948.51	2728.03	1885	2480.65	1223.85		552.443	515.698	1130.98	517.87	841.486	960.251	594.886	2480.65	1223.85	679.54				126547	126511	37397	90817	25698
	2192.37	1640.62	1203.14	3361.98	2993.21	2611.33	3590.4	2023.82	1612.74		167.813	922.823	621.434	1664.41	1616.91	1568.21	3552.17	2023.82	1612.74	435.007		1580.33	1774.5	1782.96	2067.19	2245.27	2933.72	2664.73	2593.01	1407.33		230.215	786.159	1089.88	2099.71	254.181	2388.21	2464.7	2593.01	1407.33	651.588				138264	154814	40252	98800	42788
	1449.47	2401.5	1841.65	1809.03	3740.37	4695.05	3391.37	2647.39	1325.15		329.335	844.305	544.528	1752.04	2430.39	1377.98	2820.12	2647.39	1325.15	30.055		1784.25	1894.59	1944.12	2456.69	2325.93	2977.84	2933.62	2625.1	1411.85		174.195	226.679	960.828	2284.25	2582.68	1199.56	2275.63	2625.1	1411.85	538.369				139476	176242	49064	102595	47072
	1563.54	2057.19	2055.19	2948.42	3351.37	4719.8	1898.58	1406.18	1154.54		484.152	1558.09	1396.18	1491.07	1460.12	2245.11	2842.67	1406.18	1154.54	223.293		1793.91	2394.35	1957.18	2459.81	2564.01	3353.98	3071.66	2903.75	1445.8		352.862	1174.74	472.713	1842.51	1545.01	1574.93	1448.45	2903.75	1445.8	344.149				142574	215707	50806	102703	52137
	1790.54	1344.13	1966.47	2412.67	4273.06	5353.41	2777.24	1534.71	1253.18		33.101	487.869	1471.6	1998.37	3132.33	4264.7	915.035	1534.71	1253.18	225.461		1838.86	2532.43	2241.72	2829.4	3321.09	3380.17	3467.5	3094.07	1832.16		106.597	130.251	816.677	1779.89	2618.56	1160.98	2060.25	3094.07	1832.16	435.47		14		148934		53760	106832	58715
	1756.87	1903.42	2945.21	3049.38	2716.33	6280.74	2321.34	1830.81	1508.21		296.299	280.306	1207.09	1479.39	754.613	6026.28	2253.49	1830.81	1508.21	104.881		1955.22	2972.7	2255.66	3077.87	3401.6	3396.51	3719.11	3119.32	2184.74		529.414	699.865	1135.45	1937	2836.63	2361.82	1745.83	3119.32	2184.74	174.103				149763		53926	124486	70936
	1577.43	1956.16		3004.94			3567.88		1298.41		219.604	827.793		2493.1			2894.86		1298.41	741.82		2119.07	3459.59	2286.82	3347.19	3455.58	3649.11	3579.85	3270.44	2249.96		311.806	406.998	827.527	2973.41	435.805	3337.01	1215.19	3270.44	2249.96	342.035				150434		94449	127790	72120
	1247.8	2010.1					3251.73		2073.76		452.734	457.713					2163.54		2073.76	464.427		2247.58	3511.92	2373.22	3377.01	3860.15		2037.28	3276	2273.55		700.397	2411.41	337.655	1002.68	1685.69		1949.52	3276	2273.55	473.418				153900		97382	131037	89718
	2001.31						2768.25		750.558		77.187						1906		750.558	163.16		2260.54	3733.66	2472.39		4934.75		2229.81		2488.86		322.61	964.006	1237.04		3100.83		1043.8		2488.86	1281.82				166551		99964		106353
	1547.13						4470.85		1066.47		120.001						2577.63		1066.47	266.163		2321.49		3560.38				3236.58		2690.68		446.159		1509.85				2559.94		2690.68	249.315				167246		104274		108220
	1520.19						2524.26		1870.38		209.734						1988.55		1870.38	83.994		2540.06						3520.88		2739.36		68.383						2173.34		2739.36	211.82				169111		105406		110278
	1039.11						3629.35		1065.34		301.381						3175.22		1065.34	317.087		2579.28						3667.6		2917.9		917.427						2634.72		2917.9	27.246				171482		107086		119284
	1256.12						3961.35		1218.38		173.093						2432.19		1218.38	418.366		2703.14						4001.82		3027.48		677.979						1302.31		3027.48	919.518				186239		107445		134782
	1769.59						3872.72		2140.95		293.26						1648.13		2140.95	330.893		2772.11						4109.95		3044.78		618.806						1547.01		3044.78	1412.66				208459		110483		166870
	1131.83						3245.61		1265.48		392.487						1827.08		1265.48	262.437		2835.21						4403.22		3072.09		416.912						3216.15		3072.09	533.007				214691		114036		197589
	2767.6						3183.48		1511.34		38.343						2269.13		1511.34	181.875		2853.07						5894.21		3345.11		254.018						1017.41		3345.11	148.728				214957		115230		200736
	1532.64								871.044		87.954								871.044	67.459		2939.76								3470.58		498.018								3470.58	415.93				216809		124089		205422
	2014.51								1032.04		364.036								1032.04	57.718		3330.73								3515.91		415.976								3515.91	480.859				223606		126846
									1225.72										1225.72	319.394		3361.08								3654.15		1084.31								3654.15	1368.38				245159		130396
									1352.05										1352.05	254.42		3409.86								3806.88		593.072								3806.88	521.314				249421		151566
									1180.63										1180.63	230.27		3461.61								4170.19		363.539								4170.19	188.396						153067
									1638.01										1638.01	251.508		3518.46								4797.69		530.789								4797.69	771.184						178292
									2651.6										2651.6	153.982		3537.12								4952.38		306.93								4952.38	1067.41						181013
									1816.93										1816.93	170.544		3547.53										1689.07															237349
									1134.31										1134.31	257.009		3934.08										463.191
									1924.58										1924.58	528.039		3971.99										1394.37
																						4016.2										818.942
																						4325.56										125.698
																						5001.63										1282.54
	1683.32	1978.84	2029.3	2746.29	3295.09	4670.69	3326.59	1770.44	1412.72		261.209	817.206	1005.71	1695.14	2052.42	2955.99	2203.25	1770.44	1412.72	268.952		2747	2306.99	2059.84	2333.14	2715.96	3012.96	3153.38	2606.01	2625.37		554.004	781.382	914.682	1491.96	1579.97	1853.06	1710.77	2606.01	2625.37	520.975
	412.007	626.211	514.681	544.657	630.806	1013.33	952.341	654.313	453.065		157.83	399.171	419.635	515.476	731.274	1445.11	684.494	654.313	453.065	158.6		956.594	853.886	636.083	786.609	1008.41	810.834	1109.22	577.512	1141.6		371.033	609.161	489.699	799.163	968.744	863.78	729.034	577.512	1141.6	391.642
135	22	12	10	11	10	10	20	10	30		22	12	10	11	10	10	20	10	30	30	155	33	13	14	12	13	11	20	12	27		33	13	14	12	13	11	20	12	27	27
																																													167746	131780	96162.8	90779	88618
																																													43348.1	49260.4	55785.3	36704.3	64055.9
																																												176	24	8	28	12	21
																																							odf2
																																							C1	C1	C1	C1	C1	C1	C1	C1	C1		C2
																																							S / EG2	G2	Proph	NEB	Prometa	Meta	Ana/telo	E G1	L G1		S / EG2
																																							1894.62	5057.35	3257.86	2969.67	2019.51	1397.94	824.442	3484.18	901.044		567.489
																																							1912.51	5253.63	3616.82	3200.22	2246.1	1934.84	1844.78	607.412	1109.57		363.47
																																							1943.51	5430.39	3909.81	3425.87	2461.38	2088.58	2032.82	965.913	1140.56		807.236
																																							1994.65	5863.48	5104.7	3487.88	3080.08	2358.78	2241.2	1037.98	1205.68		670.653
																																							2195.23	6895.75	5197.5	3940.51	3080.36	2755.82	2397.6	1058.64	1329.91		82.134
																																							2496.33	7794.49	5602.99	4552.32	3093.8	3015.07	2666	1110.73	1383.68		1034.42
																																							2625.32	8171.01	5776.44	4750.57	3261.01	4135.2	2758.5	1599.33	1392.5		454.999
																																							2787.88	8173.96	6121.92	5109.43	3877.32	4319.54	2837.15	1626.35	1492.03		19.297
																																							2926.83	8249.85	6258.9	5175.56	3955.8	4478.78	2907.85	1649.22	1581.73		724.847
																																							2976.78	8491.48	6358.66	5228.19	4052.74	5396.83	3051.54	1652.79	1632.13		52.183
																																							3049.35	9182.71	7287.52	5228.56	4458.12	5638.34	3284.04	1745.77	1880.72		656.914
																																							3049.35	10133.6	7876.06	5518.21	4527.76	5695.65	3593.21	2215.68	1951.13		656.914
																																							3052.12	10254.5	8185.73	7628.84	4544.6	5968.54	3678.93	2329.5	2278.05		525.196
																																							3064.41	11511.3	8199.28	8001.84	5135.53	6313.38	3729.84	2501.07	2460.11		251.326
																																							3107.12	11686.3	8732.81	8113.91	5213.3	7353.66	4751.15	2638.99	2496.61		379.116
																																							3111.91	13445.7	9011.2	8658.33	5994.33	7959.2	4999.98	2916.18	2574.11		748.525
																																							3156.23	14105.2	9103.97	9085.74	6388.21	8998.86	5707.54	2938.13	2589.21		522.042
																																							3201.51	15809.8	9444.86	10854.3	7124.35		6086.27	3371.71	2596		150.518
																																							3257.88	16016.9	9612.53	10881.9	7267.45		6386.4	5217.06	2619.68		498.284
																																							3274.69	21543.1	9832.23	11120	7536.2		7126.78	5431.45	2702.79		541.535
																																							3306.61		10631.6				1390.75		2729.72		319.433
																																							3333.35		11548.6				1834.92		2784.58		812.032
																																							3573.61						2041.17		2865.41		676.362
																																							4024.81						2404.15		2877.4		605.494
																																							4121.92						2446.02		2883.22		852.625
																																							4164.22						2481.85		2918.26		1182.38
																																							4209.83						2561.25		3054.76		306.791
																																							4364.24						2816.32		3261.86		630.465
																																							4416.87						2928.81		3278.98		352.55
																																							4540.05						3877.38		3495.81		382.524
																																							4674.39						4590.66		3686.3		683.63
																																							4695.28						4770.01		3688.81		807.421
																																							4730.49						4897.33		3722.03		824.881
																																							4810.68						5028.51		3734.08		737.743
																																							4872.57						5337.06		3783.6		657.931
																																							6193.07						5384.8		3847.23		385.898
																																							6279.9						5522.89		3925.94		802.475
																																							6899.66						5881.88		4230.01		317.896
																																							7190.17						6489.14		4273.69		172.185
																																													6618.76		4485.81
																																															4595.39
																																															4885.32
																																															5252.69
																																															5573.96
																																															6028.88
																																															7032.16
																																							3730.25	10153.5	7303.27	6346.6	4465.9	4694.65	3805.24	2304.9	3048.11		544.047
																																							1319.36	4284.61	2338.78	2711.38	1690.12	2245.77	1658.88	1319.94	1384		268.542
																																						244	39	20	22	20	20	17	40	20	46		39
[truncated: 33 more columns]

## Sheet: Additional dataset
		FBF1																						FBF1																			Cep164
											***										***
			S / EG2	G2	Proph	NEB	Prometa	Meta	Ana/telo	E G1	L G1		S / EG2	G2	Proph	NEB	Prometa	Meta	Ana/telo	E G1	L G1	L G1			S/G2	G2	proph	NEB	prometa/meta	ana/telo/eG1	G1		S/G2	G2	proph	NEB	prometa/meta	ana/telo/eG1	G1				S	G2	Prophase	NEB	Prometaphase	Metaphase	Anaphase
			C1	C1	C1	C1	C1	C1	C1	C1	C1		C2	C2	C2	C2	C2	C2	C2	C2	C2	C2			C1	C1	C1	C1	C1	C1	C1		C2	C2	C2	C2	C2	C2	C2				C1	C1	C1	C1	C1	C1	C1
		125	4858.06	8298.6	3901.15	4381.64	3053.17	7382.15	3391.63	1956.13	1582.87		117.066	207.335	155.96	192.383	368.334	908.876	1897.92	108.804	1582.87	67.078		82	51208	42873	23412	24920	13343	3587	89289		199	114	1194	1267	15598	5987	4722			107	5445.65	2170.75	3440.03	695.774	1851.05	1076.96	4223.81
			1651.4	2194.79	162.952	1663.25	1241.74	720.445	1500.16	1449.43	1845.5		313.008	44.014	199.027	389.804	75.478	131.995	253.337	725.309	1845.5	388.983			51336	58995	25261	100252	17724	26351	119626		413	170	2304	6832	214	19552	2836				5760.24	3069.01	629.713	775.09	1955.13	1556.6	4639.76
			2549.91	2285.24	2278.75	2330.86	1358.67	905.386	1550.32	1945.04	2038.72		294.45	343.907	299.661	204.053	148.484	239.989	621.902	882.264	2038.72	612.612			54474	52259	42753	62771	31341	26538	106203		836	1109	807	3328	1523	74	4803				6108.17	3242.57	1514.37	1851.59	2224.38	2066.95	4742.37
			3785.65	2490.3	2280.64	2495.36	1654.15	1481.3	1793.02	2244.66	2271.64		497.788	74.785	124.334	670.538	148.623	99.502	1282.9	341.942	2271.64	186.617			61922	82517	53520	63026	45543	31684	89328		1236	1176	3196	1602	8285	-286	4863				7389.75	4354.77	2095.01	3232.78	3236.62	2831.86	5590.44
			4222.77	4323.36	3027.66	2511.84	2195.8	1581.08	3150.62	2298.12	2551.85		484.834	587.756	721.138	919.045	1411.74	853.584	185.97	249.27	2551.85	324.471			63767	97875	54405	45548	45907	34805	74772		1291	1659	416	6491	982	28876	2356				10134.3	4924.56	2414.12	3638.61	3384.32	3028.31	5718.75
			4251.6	4916.08	3200.14	2583.17	2446.03	1948.28	3150.96	2496.56	2772.22		308.72	284.189	263.309	454.755	446.551	1052.21	436.891	65.172	2772.22	546.758			65495	43734	67766	45472	54548	36710	63868		3000	1912	2004	7271	2629	6067	9689				11365.4	5301.81	2669.62	3691.78	3553.07	4711.02	6003.35
			4434.66	4976.49	3356.99	3808.44	2721.76	2131.6	4043.82	2790.81	2813.88		440.438	525.219	169.92	589.489	406.79	318.496	1645.37	523.243	2813.88	608.729			67040	5184	70000	41404	63060	43952	102084		3173	2051	3316	285	11828	26327	4914				14366.3	5668.01	2948.47	4704.58	3740.16	5265.75	6059.7
			4500.1	5536.58	3926.56	5040.3	2976.72	3759.2	4089.38	3243.9	2903.35		55.754	861.223	349.211	367.144	315.215	217.458	112.617	494.679	2903.35	625.184			67870	73148	88796	56791	73173	47839	73657		3530	2492	2873	12812	443	21849	9251				16323.1	6398.35	4222.27	5143.07	3800.26	5463.64	6337.25
			4658.73	5950.81	5459.11	5116.17	3137.14	4506.05	5974.23	3488.23	2953.47		352.526	355.843	149.178	1187.12	439.179	818.525	307.52	531.309	2953.47	250.806			68156	44256			93434	49709	66503		4039	2854			720	4048	5759				16807.1	6522.91	4317.67	5170.27	4009.29	6136.87	6801.07
			4732.61	7377.7	7909.13	5867.95	5301.58	6600.61	6180.93	3633.76	3311.61		419.523	800.835	1226.74	1585.72	756.913	1034.93	1108.72	53.235	3311.61	89.646			70384	25267			105129	57238	51339		4405	5157			556	6557	4150				17912.5	8562.41	4956.96	6096.18	4127.65	6835.42	7667.55
			4996.87						6827.1	4129.89	3372.76		343.802						2211.17	561.168	3372.76	363.008			75914				109735	65514	61537		5150				1961	6714	2628				17935.1
			5189.36						5730.73	5002.23	3396.28		251.465						1672.92	868.663	3396.28	261.806			77607				122195	91744	62878		5227				2007	9692	41				18212.6
			5270.38						1357.52		3658.41		1176.01						274.425		3658.41	638.23			78608				135273				6483				4970						19113.6
			5584.59						1573.77		3958.47		652.962						1060.11		3958.47	529.113			86874				165631				6942				2257						19716.3
			6777.45						1848.76		3973.51		856.727						369.409		3973.51	681.458			89834								7347										20365.1
									1868.7		4466.28								937.545		4466.28	238.188			90367								9235										20937.3
									2124.47		4611.98								297.582		4611.98	466.935			95306								10761										22146.3
									3597.37		4639.05								1242.33		4639.05	844.999			107067								11390										22535.3
									4093.85		4835.16								1132.15		4835.16	130.655																					23875.7
									4285.63		4976.15								542.517		4976.15	826.81																					25827
									6634.63		4982.98								387.469		4982.98	433.494																					25827.1
											5013.66										5013.66	236.073																					27037.6
											5039.15										5039.15	73.746																					27043.8
											5072.79										5072.79	441.652																					28199.5
											6496.3										6496.3	281.243																					30384.7
											7057.35										7057.35	204.747																					31362.9
											7155.76										7155.76	271.34																					37382.3
					CCDC41																	SCLT1																	Odf2
					S/G2	G2	proph	NEB	prometa/meta	ana/telo/eG1	G1		S/G2	G2	proph	NEB	prometa/meta	ana/telo/eG1	G1			S/G2	G2	proph	NEB	prometa/meta	ana/telo/eG1	G1		S/G2	G2	proph	NEB	prometa/meta	ana/telo/eG1	G1			S/G2	G2	proph	NEB	prometa/meta	ana/telo/eG1	G1		S/G2	G2	proph
					C1	C1	C1	C1	C1	C1	C1		C2	C2	C2	C2	C2	C2	C2			C1	C1	C1	C1	C1	C1	C1		C2	C2	C2	C2	C2	C2	C2			C1	C1	C1	C1	C1	C1	C1		C2	C2	C2
				83	38248	43541	74307	79225	97350	47010	39085		930	321	41016	110412	76393	46614	953		98	80063	90402	88883	77802	82437	173933	93403		4009	21120	43283	49165	63537	122983	14660		102	89157	139429	138283	140398	81389	80722	126716		949	18328	31893
					41348	49785	91091	92837	100069	54424	44648		76	441	48826	1997	81043	47879	1185			93959	96359	107121	115693	99292	180554	105363		11548	23507	61453	59155	103101	183221	17533			117189	190693	149575	168660	84879	123960	151221		126	32130	37056
					43118	50435	92366	108729	117390	66309	44883		1527	11047	56174	47601	98971	48235	2058			101179	102627	114862	116291	136126	192484	105670		14042	29343	68148	80116	129827	211698	23589			136411	227476	167509	195238	104084	124976	153267		676	37177	46831
					44821	52500	96702	112982	124736	69547	49624		2863	12245	58507	54651	100046	49977	2109			114955	122747	117614	121866	139542	205536	105798		17718	42336	75090	92734	140739	246763	24133			148122	229808	177391	198946	116485	131542	156884		4170	42236	51916
					44838	55831	102542	121822	128278	70011	53550		2873	21730	62847	63118	100220	56217	2224			134201	128923	128085	122625	140811	224867	113194		18205	48980	89206	99184	145967	260841	25758			170128	247499	180676	200076	127265	141504	164948		7994	42506	53382
					52139	63804	115699	136969	146681	90537	54489		3237	27296	67790	64754	100706	56659	3544			143811	129137	129580	135707	149764	247537	113948		22764	49624	91503	110227	146531	261080	29897			204571	277086	201282	208748	131161	154987	182429		18648	50910	73162
					52945	144609	127291	168556	148687	97548	57677		3627	31230	72220	66480	103004	90917	3556			157421	130216	131887	152620	153680	321624	119956		26084	76442	99427	110764	150872	311074	34893			205237	286292	202030	208844	134265	165912	196447		29602	53227	84134
					55669	192533	163759	171408	151142	105719	58735		4222	37220	74441	76349	108932	92788	3637			159622	164471	137139	156004	154222	333475	123254		30836	77338	107468	115657	151899	358650	36043			209078	290306	205144	228050	135668	176669	196800		33241	55781	87189
					55772			178887	171320	124509	59000		4826			81711	140192	101993	3845			167470	177601	167578	162536	231585	340662	135068		43198	80366	109701	157759	179281	359655	37943			251797	306949	251077	233396	138348	178948	201435		36599	55792	90696
					62135				188317	150034	61122		5797				163480	118997	4730			168960	191776	169751	182019	261121	341583	138712		46882	93840	123112	192131	207681	467277	37943			258497	322335	278723	268058	140994	202891	201553		69628	67611	93779
					63941				220928		61327		6795				172931		5603			174154	201317	171649		274882		139975		47627	99531	198174		257246		38810				329151	292273		145517	204326	204534			78298	107826
					65135						61965		7729						5611			211636	295782	249851				139986		57686	102903	240448				44982				356855	401067		148410	207619	205746			82077	108673
					71330						63603		9248						8877			235972	335393					146618		74850	110877					45944				371962			155645	208924	215941			99459
					84313						66991		23685						9224			276992						149097		103796						47224				384250			156102	242266	224124			106451
					97353						68850		30465						9569									149877								50415				397225			157499		238749			106940
					98246						70290		33639						10446									150040								50420				420450			173188		243491			120494
					129904						70769		67120						10600									152740								50504				501624			175620		256729
											71159								12377									164372								51236							181088		432966
											72240								15450									166665								52064							195177
											75788								23139									178665								54079							224361
																												190239								57306							231816
																												199723								57477
																												202347								59333
																												220109								69015
																												238472								81473
																												284449								83949
																												304529								107562
																												321666								126267
[truncated: 26 more columns]
